# Supplementary material for: Four New Species of Aspergillus Subgenus Nidulantes from China
Source: J Fungi (Basel). 2022 Nov 15;8(11):1205. doi: 10.3390/jof8111205 (PMC9697824; doi:10.3390/jof8111205)
Supplement: Supplementary file 1 [file jof-08-01205-s001.zip]

Archive with 5 entries (5 files):
- Figure S1.ITS.pdf
- Figure S2.BenA.pdf
- Figure S3.CaM.pdf
- Figure S4.RPB2.pdf
- Table S1.xlsx
