# Supplementary material for: Four New Species of Aspergillus Subgenus Nidulantes from China
Source: J Fungi (Basel). 2022 Nov 15;8(11):1205. doi: 10.3390/jof8111205 (PMC9697824; doi:10.3390/jof8111205)
Supplement: Supplementary file 1 [file jof-08-01205-s001.zip › Table S1.xlsx]

## Sheet: Sheet4
	Table S1: Aspergillus species encountered in this study.
	Subgenus	Section	Species	Isolates
	Aspergillus	Aspergillus	A. cristatus	1
	Circumdati	Circumdati	A. ochraceus	1
		Circumdati	A. westerdijkiae	1
		Circumdati	A. ochraceus	1
		Flavi	A. flavus	38
		Flavi	A. novoparasiticus	1
		Flavi	A. tamarii	3
		Flavi	A. alliaceus	2
		Flavi	A. oryzae	3
		Flavipedes	A. flavipes	3
		Flavipedes	A. iizukae	17
		Flavipedes	A. templicola	16
		Nigri	A. aculeatus	21
		Nigri	A. brunneoviolaceus	9
		Nigri	A. japonicus	2
		Nigri	A. niger	99
		Nigri	A. tubingensis	6
		Nigri	A. piperis	1
		Terrei	A. allahabadii	1
		Terrei	A. carneus	1
		Terrei	A. floccosus	2
		Terrei	A. hortae	3
		Terrei	A. niveus	2
		Terrei	A. terreus	63
	Cremei	Cremei	A. dimorphicus	1
		Cremei	A. wentii	1
	Fumigati	Clavati	A. clavatonanicus	6
		Clavati	A. clavatus	2
		Fumigati	A. aureolus	4
		Fumigati	A. fumigatiaffinis	1
		Fumigati	A. lentulus	2
		Fumigati	A. fumigatus	37
	Nidulantes	Aenei	A. sichuanensis sp. nov.	3
		Aenei	A. tibetensis sp. nov.	1
		Nidulantes	A. jensenii	6
		Nidulantes	A. nidulans	4
		Nidulantes	A. quadrilineatus	1
		Nidulantes	A. tabacinus	1
		Nidulantes	A. sydowii	3			93
		Nidulantes	A. tennesseensis	11
		Nidulantes	A. versicolor	18
		Usti	A. calidoustus	2
		Usti	A. pseudodeflectus	11
		Usti	A. ustus	7
		Usti	A. insuetus	19
		Usti	A. minutus	2
		Sparsi	A. sparsus	1
		Sparsi	A. guangxiensis sp. nov.	2
		Ochraceorosei	A. guangdongensis sp. nov.	1
	Polypaecilum	Polypaecilum	A. caninus	1
	In total			445
